# Supplementary material for: Design and Characterization of Chitosan-Based Smart Injectable Hydrogel for Improved Sustained Release of Antinarcotics
Source: Pharmaceuticals (Basel). 2024 Jun 7;17(6):749. doi: 10.3390/ph17060749 (PMC11206616; doi:10.3390/ph17060749)
Supplement: Supplementary file 1 [file pharmaceuticals-17-00749-s001.zip]

Archive with 1 entries (1 files):
- pharmaceuticals-3011513-supplementary.pdf
